# Supplementary material for: Computational 3D Modeling-Based Identification of Inhibitors Targeting Cysteine Covalent Bond Catalysts for JAK3 and CYP3A4 Enzymes in the Treatment of Rheumatoid Arthritis
Source: Molecules. 2023 Dec 19;29(1):23. doi: 10.3390/molecules29010023 (PMC10779482; doi:10.3390/molecules29010023)
Supplement: Supplementary file 1 [file molecules-29-00023-s001.zip]

Archive with 1 entries (1 files):
- molecules-2710972-supplementary.pdf
